# Supplementary material for: Integrating a Mobile App to Enhance Atrial Fibrillation Care: Key Insights From an Implementation Study Guided by the Consolidated Framework for Implementation Research
Source: J Med Internet Res. 2025 Apr 30;27:e66815. doi: 10.2196/66815 (PMC12079067; doi:10.2196/66815)
Supplement: Multimedia Appendix 2 [file jmir_v27i1e66815_app2.xlsx]

## Sheet: Authors information
	Integrating a mobile application to enhance integrated care for atrial fibrillation: key insights from an implementation study guided by the Consolidated Framework for Implementation Research (CFIR)
	Sumudu Hewage 1, Sanjeewa Kularatna 1,2,3 William Parsonage 1,4,5, Tomos Walters 5,6, Steven McPhail 1,7,David Brain 1, Michelle Allen 1,
	1 Australian Centre for Health Services Innovation and Centre for Healthcare Transformation, School of Public Health and Social Work, Queensland University of Technology, Australia.
	2 Health services and systems research, Duke-NUS Medical School, Singapore.
	3 National Heart Research Institute Singapore, National Heart Centre, Singapore
	4 Cardiology department, Royal Brisbane and Women's Hospital, Queensland, Australia
	5 Queensland Cardiovascular group, Queensland, Australia
	6 Faculty of Medicine, University of Queensland, Queensland, Australia
	7 Digital Health and Informatics Directorate, Metro South Health, Queensland, Australia

## Sheet: CFIR_Innovation
I. Innovation domain: Innovation: The “thing” being implemented [20], e.g., a new clinical treatment, educational program, or city service
CFIR construct	construct definition The degree to which	Code	Enabler	Challenge	Potential quotes	ID
Innovation source	The group that developed and/or visibly sponsored use of the innovation is reputable, credible, and/or trustable	trust in medical professionals endorsing the app			You know, Dr [specialist’s name] and the cardiology group is using it, it should be fairly sound and technical. So I’m assuming it [the app] is probably pretty good.	Patient 13
		how the app was developed			So that the history of this [developing the app] is that [app developing company], you know, there was an app developed as a mainly heart failure rehab add-on tool that was studied out of the clinic at Prince Charles and that app was developed with input from CSIRO and then that was subsequently taken up by us for more heart failure involvement. And then the app was tweaked with intent to more br…	Clinician 06
Innovation evidence base	The innovation has robust evidence supporting its effectiveness	No face-to-face CR for non-app users			Yeah, so this is our version of the cardiac rehab thing. But they are still clearly getting offered similar things from their health funds, but also some of them are doing face to face depending on, you know, I guess, what their capture is in the hospitals these days because there are some of them that are actually doing face to face but I don't know how that works because I didn't think that the…	Clinician 01
		No face-to-face CR for non-app users			It's just post ablation, so if they don't take it up, you know, our digital version then… Because we're only so those people who say no, we're only giving them the one week after follow up call. So, if they deny it, they don't wanna use it then we're not… we do not offer again.	Clinician 01
		Adaptation challenges			Yes, but it [the app] has been around, as I said, in heart failure land. So they have tried to… I think they've tried to keep, you know, this sort of model, but then they've tried to tweak it towards AF and it hasn't necessarily, not from our perspective anyway.	Clinician 01
		risk for the app not to be effective in the setting			From the perspective of the app developer or I guess the ultimate risk is you end up putting resources into development of an app that it ends up not being clinically very useful.	Clinician 03
		belief of deliverers on the app effectiveness			I said we do all want to see it take off. We all know the data [that cardiac rehabilitation is effective in improving patients’ health outcomes]	Clinician 02
		evidence for CR in AF is queried			I mean that's the goal of [the app developers] have in general. It's always been there. Mission is to provide access to people who aren't able to access a rehab programme so you know people in western Queensland, people in Central QLD who would have to fly down to Brisbane, they can and it's been proven pretty well now that they can get just as good an outcome through using cardiac rehab as they …	Clinician 04, high-level leader
		specialist perception that the app is not based on evidence			Before we even got the app and when we started interacting with [name of the app developing company] and asking to build it, I wondered how it would fit, to be honest, because AF in comparison to a rehab programme where we rehab a person who's had, you know, they've had the heart attack and stent and they're anxious. And they have lifestyle things they need to learn and then they, then they have,…	Clinician 04, high-level leader
		evidence for services offered by the app			So, we wanted to do those, and we wanted just general good common-sense advice as in exercise programmes and strategies to get fitter. That helps with weight reduction, it helps with blood pressure control, cholesterol control, all of those things that we know are important.	Clinician 05, high-level leader
		evidence for the app			But I think first steps 1st. Show benefit. And it's been done, not necessarily in AF, but we know that these rehabilitation apps have been shown to be of benefit and that's been published, and I think is the backbone of what we're doing.	Clinician 05, high-level leader
		specialist perception that the app is not based on evidence			I, to be honest, it [app] was more geared for people with either chronic heart failure or people who've just come in with chest pain and had coronary intervention and my practise was waning on those fronts and leading more into the arrhythmia management. So, it was a lot less sort of use utility as I saw.	Clinician 06
		specialist perception that the app is not based on evidence			[trials have proven the effectiveness of exercise in AF, but] they had clinics and allied health professionals driving those rather than an app so that the I don't think there's. I'm not aware of any app-based stuff in the AF space.	Clinician 06
		Need for the app was assessed before its development			Can we empower the patient to take charge of a number of these things and looked at ways that we might generate an app to, you know, start with simple things. Just populate demographic information about the patient, about their history, their comorbidities, their drugs. They're on what they've had in the past, all those sorts of things. Can they populate that? Can we empower them to look after th…	Clinician 05, high-level leader
Innovation relative advantage	The innovation is better than other available innovations or current practice	Long distance was a reason to use the app instead of face to face CR
		app is better to provide CR compared to a face to face program			but I do 100% agree that this should be something that takes off and it should be something that a lot of people are engaging with, regardless of background. I mean, I think we can all quote data [to the effectiveness of cardiac rehabilitation]. We all know that cardiac rehabilitation has great outcomes, we know that. But it's compliance that's the issue. And with your young people in particular,…	Clinician 02
		Using other apps to achieve the same objective			I didn't use those features [diet and healthy eating] mainly because I've… I'm on a different app for healthy eating, basically because four years ago I had weight loss surgery. So uh, I tried to monitor that on a different one. I didn't feel like doing it twice. So yeah.	Patient 01
		Smart phones already provides the functionalities of the app			I don’t know what else the app does, I’ve never explored it in that much detail, but you know my [mentions a brand name] phone and my watch, my [same brand name] watch, I can do ECG, I can look at my activity levels, my number of steps. My phone tells me how much I’ve been in AF over each week I get, you know. I think I’ve got all the monitoring help I need from either my phone or my watch or my……	Patient 14
		Smart phones already provides the functionalities of the app			You can put a lot of this functionality into on your Apple phone. So it does mindful as it monitors and engages with your wrist watch. They're monitors your exercise regime. And so that's already integrated, but I'll still go through this process because it's recommended by the cardiologist.	Patient 04
		use of other apps			I've had other apps I use for mindfulness or meditation.	Patient 01
		App is better compared to keeping a spreadsheet for BP and PR records			[earlier] I made my own little spreadsheet recording my blood pressure and heart rate and then I realised when I started playing around with this, it’s all in there. So, I just wasn't using it properly, but now I. Well, there's probably a lot of things I'm not using it for, but now I'm using that part [recording blood pressure] of it [app]. It's quite good.	Patient 07
		Smart phones already provides the functionalities of the app			I also wear a smart watch and things like that and I use that to monitor things like that [steps, blood pressure and pulse rate]. So rather than using the app on my phone, it was just quicker and easy just to have a quick look at my watch and you know, do a little download, all that sort of thing.	Patient 08
		Smart watches are the better option			Well, I consider that [smart watch] an excellent tool and obviously the AF Institute also considers it an excellent tool because they mentioned it in their in their video series. Also both GP and the AF Institute will accept the print outs which you can generate from the watch.	Patient 09
		Smart watches are the better option			And last June, 12 months ago, I acquired a smart watch [mentions the trade name of teh watch]. It has the ability to not only keep your pulse, but also to do a single channel, ECG. And it also has the ability to advise. Which is how I discovered that I was back in AF only a fortnight after I had the last ablation.	Patient 09
		app data are useful during follow-up consultations			she'd [nurse] actually been looking at my app and could see that I was doing the medications I was doing, the blood pressures and the pulse were both good. Yeah. So they already had that information. Yeah. so I didn't have to do a big explanation when she rang.	Patient 15
		App is better compared to previous strategy to record medical data			I made my own [medical records] and it was very clumsy. So yeah, when I realised it was all in one app where I can record my medication as well. And it's got all sorts of things. I do that and you know I do my weight, my blood pressure, pulse rate and my medication or record in there and it's easy. To have a look back and see compare on how it was going, you know, so it's good.	Patient 07
		clinician access to continuous health records improves care			that is helpful that they already know. Because sometimes you feel…. you have lots of visits up to the hospital because you're in AF too long. And then you gotta go through the whole rig roll explaining everything again. Or if you go to the GP and you're not in AF when you're there, but they haven't got any to records of what's been happening all the time. This makes it slower, whereas I felt tha…	Patient 15
		smart watches would be good, but are expensive.			I guess the smart watches and other devices would monitor your steps, pulse etc, which is great. But if you don’t have it, definitely the app would be a good option. I’d love one, but they’re [smart watches] a bit expensive.	Patient 13
		satisfaction with current monitoring strategy despite recognising potential benefits of extended data			The only other thing I want to know from time to time is over an extended period of time, you know the problem with the ECG is, it’s a checkpoint of 30 seconds or one minute. I’ll download my ECG from my [name of the scientific company] pacemaker monitor and that goes through to [name of a clinician]. And then I’ll ring them and say could you look at my data for the last four weeks and tell me ho…	Patient 14
		other strategies for medication reminders are already in place			I normally wouldn't have needed the medication reminder when I'm at home because I have all of my boxes numbered In the order and take them in order.	Patient 15
		other strategies for medication reminders are already in place			Well, I just decided I couldn't be bothered because I keep a record of my blood pressure and I know what I'm doing with my medications. we have two alarm set for 12 hours apart. I don't need somebody on an app to tell me.	Patient 16
		other strategies for medication reminders are already in place			I know what I’m doing there. Like when I get up in the morning, the first thing I do is take the thyroxine and the puffer. Around breakfast time, I take the rest of my medications. Then after dinner at night, I take the rest of what has to go after nighttime.	Patient 12
		smart watch is already heping with exercise			My smart watch has the ability to watch my steps and activity. Actually my weight dropped a lot since I've bought it. It tracks your steps so I realised I wasn't gonna do more steps.	Patient 17
		redundancy in educational videos, lacking new information			There was no new information in them. I watched all the education videos before. Before I even saw Doctor [specialist’s name] so way before the ablation. It was just a repetition.	Patient 16
		Healh educational material in the website was good enough.			I'm not sure [if I’ve watched the education videos in the app]. I've read the educational material that that QCG cardiology group sent through prior to the ablation they had. They've got some really good stuff on their website. So, I read all that. And I've sent them all to my daughter as well. She and my son, they wanted to know what it was.	Patient 18
		other strategies for medication reminders are already in place			My wife and I are on medications. We've got this series these seven-day tablet holders. So you put them in there according to what's needed. But I've actually got a spreadsheet which has got all our medications on it and it's got details what they are. And before we go to the GP, I review it and see which ones, how many repeats are left.	Patient 18
		preference for familiar manual methods over app despite being tech-savvy			What I do is I download that and print it and save it as a PDF. And then I just email it to myself and then I record that on a database on the computer. So, I've got all the all of the ECG's there. I normally email to the to the nurses and they save it all because there's too many to take along. when I go there, it's obvious that the cardiologist has got the information to see there.	Patient 18
		Patients prefer smart watches to the app			He also was very interested in [trade name] watch. He has like a body battery, and he gets all this data from his smart watch, and he was more into that data, and he just kind of thought this other data like on the QCG Care app wasn't what he was used to with the body battery, he thought the body battery gave him more.	Clinician 02
		relative advantage to clinicians compared to the online portal			Patients could say like it [the app] is hard work and then drop out then I think the rate of uptake will be low, whereas clinician insights it's free and it's just data collection and we can sort of mandate that people participate. So, we'll get… if you're looking at what's the quality of life three months later? We can get them to do the survey and we'll get it [through the portal]. We'll captur…	Clinician 04, high-level leader
		relative advantage to clinicians compared to the online portal			The other thing about the app versus this [online platform] is, this is more... This [online platform] captures every patient that we've got, but it doesn't give them any programme. We just collect data through it [online platform], but we hopefully will collect a quality-of-life score. Three months post-ablation through this app as well, and we'll hopefully see an improvement and we'll hopefully…	Clinician 04, high-level leader
Innovation adaptability	The innovation can be modified, tailored, or refined to fit local context or needs	App should be able to draw information from other smart wearables			Does the app receive information from my smart watch is my very first consideration. As you know, I've got an [trade name] watch that records my heart rate. And my other statistics, oxygen level and a few other. Cardiac measurements. Does the app receive that information automatically? Or do I have to put that information in?	Patient 04
Innovation trialability	The innovation can be tested or piloted on a small scale and undone
Innovation complexity	The innovation is complicated, which may be reflected by its scope and/or the nature and number of connections and steps	Easy downloading and setting up the app			No, it was easy for me. But I think people who aren't tech savvy would find it difficult, especially people my age. A lot of people my age barely knows how to use a mobile phone, so I think some people would find it difficult, would need the face-to-face training.	Patient 01
		activation process was not difficult			… got sent to send an email out about all this. So yeah, that's how it all came about. It wasn't difficult to download and that was all fine.	Patient 02
		unclear activation process of the app			It [downloading the app] was OK. I didn't understand that it wouldn't be activated and when I put it on and I thought, well, it's not ready yet. And I thought it might have been activated straight away because it had, but I think it was activated on the day of the surgery.	Patient 15
		Complexity due to additional equipment requirements leading to frustration			Some of them don't have blood pressure machines. So, you know when they're getting prompted to do their blood pressure, they don't have a blood pressure to record. So then you know, that annoys them.	Clinician 01
		digital literacy can be a limiting factor to adopt the app			Look, it's the age thing, really. All people, not just the age. You know, young people have AF. But I think that if people aren't tech savvy, they need to have that face-to-face training. Somebody needs to show them how to do it before they start it. I think it is reasonably simple to use. But they would really need to have somebody help them in the beginning, yes.	Patient 01
		Demotivated by setup and access barriers leading to task abandonment.			well, I downloaded it. That's probably about as far as I got because there's just a few things to set up. When I… wherever I was when I downloaded it didn't have any access to that information. So yeah, just got put aside to the side. Yeah, I never really got back to it to be honest.	Patient 08
		downloading and setting up the app was easy			It must have been easy if I could do it. I'm not very tech savvy.	Patient 07
		Information overload			I think sort of that there's so much information [in the app] in a way that it's overwhelming.	Patient 02
		digital literacy was a pre-requisite to download the app			I’m fairly computer literate. Yeah, so I kind of know my way around well enough to learn and to work out, pick up on it. So, I was quite happy just to take it from the app itself from the email.	Patient 06
		App usability hindered by lack of necessary equipment			I don't actually have a blood pressure machine I can hook up and run on. So, am I really getting anything from it? Probably not.	Patient 06
		medication entry was complicated			It was just a matter of…. I had to go and to get some of the data they wanted, like there was a section on medications and stuff. I looked at that and that was just going to be a little bit complicated. Don't enter it all. Things like that.	Patient 08
		smart watch is easier to use but has same functionality			I tend to think the idea of developing something more for smart watch might be better ideas, just it's an easier to wear. You know you have it all the time and you don't have to do too much with it gives you some essential information about how things are going. So yeah, maybe they could integrate something better.	Patient 08
		downloading and setting up the app was easy			No, that [receiving instructions to download and set-up the app via email] wasn't the issue.	Patient 09
		Other medication reminder apps that are easier to use are available			Yes, yes, I do [use an app to remind me about the medicine]. It's a programme called… I'll just bring it up here [reads out the name of the app]. There's plenty around, but that's just…. it's easy to use and I like it.	Patient 09
		inconsistent app use due to equipment dependency			I don't have a blood pressure monitor. I would go to… when I pick up my medicine. When I go pick up medicine, say I would do it then and put it in. Yes, but I wouldn't go out of my way to do it because my blood pressure was pretty low as it sort of on the low side. So yes, I would put it in when I went to the chemist.	Patient 10
		Had trouble setting up but support was available			I think there was a… some little issue to start with security on my phone I have to ring them about that but they got it, they got it sorted. So because yeah, I was saying wasn't Google approved or something so I had to ring them up about it but they got it sorted.	Patient 11
		No smartphone barrier reported			I've not had any that I can think of at the minute who said to me, no, I can't do that because I haven't got the smartphone.	Clinician 01
		downlaoding the app was easy.			No, I think it's like basic and easy to understand, and there's lots of information that is helpful.	Patient 11
		App relies on other equpment to function			I also have a phone that's sort of been playing up and I lost a lot of it too, because my grandson uploaded a lot to the cloud and that we're still missing a few things and whatever I'm trying to fix it, but I think I'm eventually up for a new phone.	Patient 12
		Initial registration process difficulty			They sent me a link. I went through the process and initially I tried to access it, but I wasn't registered on the system. So, then I had to communicate with the nurse a bit more to get them to register me.	Patient 05
		face-to-face rtraining would have encouraged app uptake			I suppose [face-to-face training about the app] may have [been useful]. I know now that it’s to be helpful, I’ll get into it anyway.	Patient 12
		Delay in entering blood pressure data because it required manual entry			Well, it's not difficult. It's just I haven't put anything in yet. I take my blood pressure three times a day. I've got all the information there. But I just yet to put it in. I promise the nurses. I will put it in and look, that's purely because of me. I forgot about it for a while, and they rang me and then I said I put in and I forgot again.	Patient 17
		Concerns about the remote process feasibility for older adults			There's probably something should be done in the clinic at the time the treatment is undertaken before they go home because I actually live in Cairns, so I know how to go through this remote stuff, which is pretty easy for me. But if you were like, I think if it were my mother who's 79. Would she be able to do it? I don't think it would be very easy for her. It's not really like. I don't think it…	Patient 04
		Time-consuming nature of app data input			It [workload for clinicians to sign up willing patients to the app] is very reliant on the individual situation. If it's, say, like doctor [name of a cardiologist] receives a lot of referrals from other cardiologists out of town to do the ablation. So, we [nurse clinicians] kind of just receive very limited information until the cardiologist does the ablation, but there's a lot of things we don't…	Clinician 02
		design complexity can be frustrating			Just recently we ran into some problems that we find frustrating and dealing with the app. So, we had a lady who was very diligent. She had a few issues getting signed up. We got Technical Support from Cardihab had to sign her up. That was brilliant. They were very helpful with that. Then she became unwell a couple days before her ablation, and we had to defer it for a few months for her to get b…	Clinician 02
		innovation cannot be made simple due to lack of required technology			People with a Bluetooth enabled blood pressure cuff that would just push data straight into the app or scales rather than relying on manual. The more automated it can get, the better. So that you take away the patients’, you lower the rate patient’s threshold to participate, I guess if they're not having to do manual data entry themselves. But we can't do that right now unless we went and got a d…	Clinician 04, high-level leader
		Some issues related to technical complexity can affect initial uptake but has not been major issues			You know, we do look after quite a lot of patients from rural and remote areas who have some degree of nervousness I think about telephone and Internet connectivity issues. I think that can sometimes make people a bit nervous and can be something of a barrier to use [the app]. But ultimately, I think actually the uptake and the acceptability from what I've seen and heard so far has been probably …	Clinician 03
		app is labour-intensive			One of the problems at the moment is that it's a very labour-intensive process, so we have our nurses ring and they are taking the calls for things that may have been able to be answered through an app base.	Clinician 06
Innovation design	The innovation is well designed and packaged, including how it is assembled, bundled, and presented	reminders for medications were very helpful			Yes, absolutely. I used it every single day. There were some things I didn't do, like I didn't bother with my blood pressure every day because it hasn't ever been an issue. But I it was really good because it reminded me I don't normally take any medication so, having the reminder at 8:00 in the morning was really helpful because sometimes I'd forgotten.	Patient01
		navigation was easy.			No, it [navigation] was very easy. Really very easy.	Patient 10
		straightforwad design			I found it fairly straightforward.	Patient 13
		New design is nicer			I think it's actually pretty good and they've done a recent rejigging of it, so it actually looks nicer from the patient end now. [earlier] it was a bit clunky.	Clinician 01
		App features can be further improved to facilitate the app uptake and use			There were just a couple of things that I've found could have been added. For instance, if I didn't do my morning walk because it was pouring with rain there it. Yeah, it doesn't give you the option. It says, you know, it gives you the option of saying you're unwell or stuff like that. But it doesn't. It didn't give me enough reasons why I didn't, because here we had rain for like a week without …	Patient 01
		inconvenient timing for blood pressure recording in the app			Well, I'm recording the blood pressure. Because I've been doing that since my heart problem started in 2016. I did say to the AF nurse, but it's unusual that it's only once a day. Recorded at lunchtime and that is quite often the time when you might be out and you're not unless you've got a watch that's telling you you're not recording it. I always do breakfast and evening. But I quite frequently…	Patient 15
		Lack of individualised post-surgery guidance in the app videos			There was probably more information devoted through their videos about what happens during the procedure and about what to expect and, but I think following surgery, it can be an individual experience, depending on what else you've got going on with the body.	Patient 05
		difficulty in correcting medication entry errors in the app			I've gotta put my own medications in. There was one glitch. Was putting the medications in. And that was this. They've got all of the different brands most people are on. But then they have the different dosage rates of all of them, right? And I managed to click on the wrong size tablet and then I didn't know how to change it. It wanted to tell me I was not taking a tablet. After that I found the…	Patient 15
		difficulty in correcting medication entry errors in the app			When I first started it, I was on a beta blocker.And I only took it for three days because I kept passing out. Right. And but I couldn't remove it from the list. I had to ring the nurses and get them to take it off.	Patient 01
		need for personalised and flexible exercise programs in the app			I think I would expect a few things to be upgraded or maybe streamlined. A little bit, I don't know. Maybe… Maybe you could personalise it a bit more because, for instance, it's the daily programme for exercise is 30 minutes’ walk in the morning. Yeah, 30 minutes’ walk in the afternoon now. I never walk in the afternoon because here it can sometimes be so hot. But what I'll do is I'll walk in the…	Patient01
		App is not capable of giving feedback on vital signs real time			maybe if it [clinician portal] could come up and flag it [a dangerous vital sign] if possible, or otherwise it would depend on how often the nurses look at it, I guess.	Patient 01
		App is not interactive			There was more feedback by the email, I guess because I don't. I'm maybe the app's not interactive, I don't know. At the same time, I understand how busy, yes. Nurses are so. If they were, if they had 30 people on it at the same time and it was interactive, they wouldn't have time for anything else. So yeah, I think the email work better in that respect.	Patient 01
		App design makes the patient feel old			Because before all this happened, I made a very active life. I went swimming three times a week. And I was in Toastmasters doing that sort of thing and writing speeches in there doing it. And then everything happened, and I hit this app, and it made me feel so old.And it's kind of like, I don't know, it just gave me that message. It's not like an app where to use even if you're 18 or 19 and you h…	Patient 02
		lack of flexibility for medications information			But then to navigate it, I found it difficult mainly because it was it, it was all new. The first obstacle I came across is when I put my medication in, and it didn't have quarter of a tablet. and I couldn't put my vitamin D in because it wasn't the brand that came up on the app.	Patient 02
		Difficulties with data entry and editing			then I sort of put things in and made a mistake and I thought oh, how do I delete that and put in the correct thing? So it was that sort of thing that I found difficult because then I had to go to a different screen. and then it just took me a while to sort of work out. Oh, gonna delete it on this and then go back and put it on that. [It should be like] what's in society today, whether you're, wh…	Patient 02
		Assuumptions behind the app design may not always hold true			Again, that's a problem. Assuming that every everyone can walk and do all those sorts of things. That's assuming that they haven't had an eye surgery and that they're not allowed to do those things, and another procedure, people with disabilities and all.	Patient 02
		Preference for feedback feature despite challenges			You know, feedback things and can just tick a box and send that that that you know what it is I can understand because I think that would take so much time from their end if we all did that. I just think that would be very difficult. But I do think it would be a good thing, but I don't know how you would do it.	Patient 02
		discontinuation of use because medication reminders were annoying			I can’t remember too clearly, but I think the thing that kind of annoyed me about it was they requested you to enter all your medications and what time of the day you are going to take them and all that. And so I did all that, as I recall. But then I started getting all these bloody beeps and God knows what, saying, you know, take your medication and to do this and I’m a very organised guy. And I…	Patient 14
		use of manual methods for tracking heart activity, highlighting app limitations			Since 2016, I've printed off sheet that I've recorded my blood pressure to three times. I'll just do wiggly lines if the hearts show up I draw the hearts beside the measurements. And if I know if I can feel flutters, but it's not showing up, I just draw the up and down regularly line beside that so that I know. And sometimes I could see a pattern. It might be every second reading and then it'll g…	Patient 15
		frustration with limited flexibility in app responses			It's not easy to negotiate. It doesn't give you room to you know, like if you say you didn't do something today, they want to know why, but there's no room for you to answer apart from what the answers they provide. I see sort of from a drop-down list. You have to pick the answer. I thought it was a waste of time.	Patient 16
		data entry was complicated			It was just a matter of…. I had to go and to get some of the data they wanted, like, right. Yeah, there was a section on medications and stuff. I looked at that and that was, yeah, just going to be a little bit complicated. Don't enter it all. Things like that. Yeah.	Patient 08
		preference for a customisable app with essential daily inputs			Maybe it could be customisable, so just to have the minimum one that you've put in every everyday rather than have this big, long list of things, so if you just had the ones you know you could slip thing, you know, weight, blood pressure, heart rate. And just put those in every day.	Patient 18
		lack of instant gratification in app usage as a barrier to app uptake by younger patients			Because that [using the app] wouldn’t trigger any dopamine like playing games or facebook or Instagram and stuff. There no reward [in using the app], we’re not getting that instant technology reward.	Patient 13
		The app has many benefits			The fact that they're all in one place is easy. You know, that's all the one app, so that that's easy for me.	Patient 07
		Overwhelming information overload in app design			There's a lot of information from the whole thing that they're getting bombarded with, so and that's another thing people say that there's too much information.	Clinician 01
		patients do not like labour intensive designs			[patients often ask] how labour intensive is it, you know, do I have to engage with it every day?	Clinician 01
		poor design makes the use difficult for clinicians			then it's asking you about that one-week post ablation. So, after their ablation, we're filling out, it's saying how did it go, is there a reduction in the symptoms or the duration of frequency and you're just going, it's been a week. I can't tell you. We can tell you at the 12-week mark [but not at 1 week].	Clinician 02
		poor design makes the use difficult for clinicians			I don't know whether they're aware of the way it's sort of phrased or the way it looks. It's just… it's a bit clunky and like in some sections it'll think this is something little not nitpicking, but it'll ask you for a date and it goes month, month, day, day but then further down in your initial assessment, it goes day, day, month, month. So, it's just all these little inconsistencies and then y…	Clinician 02
		Users may drop out as the standard design does not fit all			And as far as I'm concerned with the exercise, and I could be wrong. But I feel like it's just very standard. And that's…. what's difficult is we do have a broad range of people. You know, AF isn't just a, you know, an overweight person's problem. You can have very young, fit, healthy people getting there. So, when we're calling postulations, some of them are itching to get back for a run. You kn…	Clinician 02
		Support from the phone to run the app depends on the type of the app			The only other sort of, I guess, feedback from the patient is I think it's with [the type of] phone. Their activity and their steps can sync automatically with the app [if they have a certain type of phone], so people have that [type of phone] find that really helpful, whereas other people with like Android devices, they have to manually input that data.	Clinician 02
		the design is complicated			I haven't looked into that right and I don't know whether it's something you can fix in the app or whether it's something that you go into in your settings and turn off like notifications from the app entirely. Now you can do that as well. I actually don't know if you can do it within the app, but I'm sure there'd be a way to sort of negate that through the settings.	Clinician 02
		Poor app design with unwanted questions take up clinicians time to fill it			Sometimes you gotta go to different pathology portals like… You gotta go outside our profile and sometimes you sticking back through years and years to see like, you know, are they still employed, and do they have family support and are they allergic to anything? Are they a smoker? You know, what's their drinking history? So sometimes it does take a bit of digging. Yeah, I think there are a lot t…	Clinician 02
		design can be imrpoved further			Yeah. I mean, I think for a first-generation app, it's pretty good. I think there are definitely things that can be added to it over time. Kind of interaction with wearable devices can be improved. And we have had one eye on that. So, I think there is some inbuilt ability for that already and I think honestly a big one would be embedding video conferencing within it.	Clinician 03
		app design can be enahanced to facilitate data usage which will encourage app use by patients.			Well, actually a dashboard, so you can look on the screen when you see the patient and go “oh, look. according to the app you've managed to lose 5 Kilograms, or you've increased your activity, your adhering to a diet, your cholesterol has come down” so that you can use the data clinically in front of the patient and when the patient sees you using the data, that is good.	Clinician 04, high-level leader
		innovation needs to keep changing			You know, I think like all app developments, it's never perfect at the outset. So you have to keep refining it and developing it. That's true for all software. I mean, Windows looks very different to when they released it in 1998. Or even before then probably you know so it's always a work in progress. It'll never be perfect. So we gotta keep refining and learn from feedback from patients. Well, …	Clinician 05, high-level leader
		innovation design can be used to imrpove uptake and use			I think people respond much better to positive reinforcement than negative, so if the app can come back and say you know and this happens like you know on your app or watch or whatever, well done, you've done your 10,000 steps or you've stood for 8 hours or whatever. You know, if we can come back and say well done, you've lost some weight or you know well done. Your average heart rates come down …	Clinician 05, high-level leader
		a useful feature is not availabel at the moment			If we could get ECG recording gear wearables to be embedded within that and then use the app as the portal and reservoir of that data that we can then have that fed to us, I'd think that would be a good feature.	Clinician 06
Innovation cost	The innovation purchase and operating costs are affordable	Monetary value of the app			I would have paid for it. Yes, I felt it was reasonably important.	Patient 01
		Wilingness to pay depends on the cost			It (paying a subscription fee for the app) depends on how much that would be, because I am on an age pension. it's not a full age pension, but it's high age pension, yes, and it would just depend on how much that is because now everything on the computer and you know it's got a price. And I realise that they need to make money on it so… Well, I mean $20.00 a month would be good.	Patient 02
		health is considered as a priority so the willingness to pay increases			But if your health comes first, I will really consider it. I wouldn't dismiss it. Yeah, put it that way. If they put a price on it, but it would give me. I have to just do my budget and see if that would fit in. And I would put my health as a priority.	Patient 02
		Not willing to pay for the app			And if it hadn't cost me money because, you know, I've spent a lot of money and that's what annoyed me about having to see all these different doctors, you know, every time you go and see a doctor, you end up paying another bunch of money, you know? And it was just getting expensive.	Patient 03
		Not willing to pay for the app			I've spent a lot of money and medical and that's what annoyed me about having to see all these different doctors, you know, every time you go and see a doctor, you end up paying another bunch of money, you know? And it was just getting expensive.	Patient 03
		The app should be free if the goal is to irmpove the health, unless the point is to do business.			No. It should be free app. It’s about post-operative care, which should be in my circumstances it should be about. It should be free, that should be your part of the rehab process. And I know how cheap apps are to manage. And so your roll it out, it gets it there. It's actually really cost-effective… unless the point is to do business. They are very efficient.	Patient 04
		Not willing to pay for the app			Probably not [willing to pay anything for the app]. Just for the sake I couldn’t afford it.	Patient 13
		Not willing to pay for the app			No, I wouldn't pay anything for it, no.	Patient 16
		Not willing to pay for the app			Probably not [I will not be paying for the app]	Patient 06
		Wilingness to pay depends on the cost			Good question. Now, would my private health cover it or not? I I'm not sure. I thought maybe private health would have covered it anyway. Depending on the cost there really, if it was, you know, if it was $100 [a month], maybe not. If it was 25-30 dollars [a month], yeah.	Patient 10
		Wilingness to pay depends on the cost			Well, it depends on how much it is, I guess.	Patient 07
		Wilingness to pay depends on the cost			It [paying for the app] all depends, so that's about, so that's $240 a year. I’m considering. I suppose. I probably think that I might have to if that's going to mean that I don't have as many trips to off to the hospital, and that somebody's keeping tabs on what's happening.	Patient 15
		Wilingness to pay depends on the cost			Probably, you know, like if it's just small charge to yeah. Like I would, yeah.	Patient 11
		App is provided for free at the moment			Does it cost them anything? That’s the big thing [for patients]. There is suspicion. Because, you know, because I guess everything these days has got a price tag attached to it, but it's free.	Clinician 01

## Sheet: CFIR_Outer setting
II. Outer Setting domain: Outer Setting: The setting in which the Inner Setting exists, e.g., hospital system, school district, state. There may be multiple Outer Settings and/or multiple levels within the Outer Setting, e.g., community, system, state
CFIR construct	construct definition The degree to which	Code	Enabler	Challenge	Potential quotes	ID
A. Critical Incidents	Large-scale and/or unanticipated events disrupt implementation and/or delivery of the innovation	Positive trends towards digital health technology adoption			In a very broader sense, probably not much at the moment, because we're talking with a small number of patients in, in one service, but you know, restricting to that context, I think it [mobile health technology] is very valuable. I actually think it's a game changer conceptually in how we're managing patients and if that can then become more broadly used, I think you do start to have impact on s…	Clinician 03
		Positive trends towards digital health technology adoption			If you think about the public patients, then I believe so [they are positive towards digital technology], I mean. Who would have contemplated the change in mindset? I mean, grandparents are all on their iPads chatting to you know, their grandkids on FaceTime or zoom or whatever they choose. And that was all enhanced and you know, critical during COVID lockdowns where they couldn't go and see them…	Clinician 06
B. Local Attitudes	Sociocultural values (e.g., shared responsibility in helping recipients) and beliefs (e.g., convictions about the worthiness of recipients) encourage the Outer Setting to support implementation and/or delivery of the innovation
C. Local Conditions	Economic, environmental, political, and/or technological conditions enable the Outer Setting to support implementation and/or delivery of the innovation
		outer setting including the government is facilitating the uptake of digital health to provide health services			I think it's constantly moving in that direction. I think there'll be more AI in the back end of these apps too. So, there will be support and movement towards, absolutely. and you know the manpower shortage, the difficulty seeing a clinician is getting worse by the day. So, finding more efficient ways to deliver quality Healthcare is a primary goal at the moment, I mean, there's all these new co…	Clinician 04
		outer setting including the government is facilitating the uptake of digital health to provide health services			And this is the health market across. And this is growing, it's getting bigger and bigger every year and. These are then there'll be government and startup type entities that are pushing it, and these are sponsors and exhibitors and you'll recognise a lot of them. Yeah, so this is huge from the heart rhythm society. They've now got a whole separate conference called HRX, which is a digital health…	Clinician 04
		positive attitudes in general towards e-health platforms can facilitate the app delivery			I think there's general enthusiasm for the concept of e-health platforms across both the private and the public sector. There are different challenges in terms of implementation based on the different structure of those two services. But ultimately, I think there is enthusiasm for it.	Clinician 03
		digital technology is the future			I'm a firm believer that healthcare digital technology data analysis is the future, no doubt about that. Now, not all of my colleagues would concur, but I think the younger generation would because they've grown up in this sort of era of great influence from. So, I do believe that technology is the answer to a lot of our problems and challenges rather than the problem itself, not everyone agrees,…	Clinician 05
		technology use required for the innovation is enhanced by external factors			Acceptability and confidence using apps and that sort of platform improved significantly through COVID where people were forced to use QR codes and apps and things. So, it [apps] seems much less intimidating to patients, even relatively elderly patients.	Clinician 03
		technology use required for the innovation will be imrpoved in the future			I imagine that patient acceptability and enthusiasm about e-health platforms will increase over time. I guess one caveat of if.. every disease starts using then patients may get a bit fatigued by it, but yeah.	Clinician 03
		mobile app based cardiac rehabilitation (for other cardiac diseases) are delivered in Australia.			So there's already support for a number of health districts around Australia are already providing app based rehab.	Clinician 06
D. Partnerships & Connections	The Inner Setting is networked with external entities, including referral networks, academic affiliations, and professional organization networks
		Good relationship with and support from app developers			They [app developers] are great. If you have a problem, well, we just think about it generally. And then [name of the contact person from app developing team] will get back to us. [they are] very responsive.	Clinician 01
		Good relationship with and support from app developers			they've always been very helpful. And as I said, if because we don't have the manpower to be troubleshooting and we also don't even have access to the data on that end. So anytime we do have an issue, we send it through, and it always gets sorted in a timely fashion. And they always seem happy to touch base and offer up help where they can so. They definitely seem quite helpful and eager.	Clinician 02
		Poor comunication with other GPs and cardiologists regardign the app			No [when the patient is engaged with the app, this information is not communicated to other GPs and cardiologists when the patient is referred back for care continuation], not at this point in time.	Clinician 05
E. Policies & Laws	Legislation, regulations, professional group guidelines and recommendations, or accreditation standards support implementation and/or delivery of the innovation
		Potential for positive policy and funding support			There will have to be some policy and funding changes to support them more broadly. In particular, you know, let's say you start managing patients remotely via that in embedded telehealth. Well, that has to be funded. Ultimately you have to be able to build that as a consult. But policy has changed. You know, there wasn't funding for remote device monitoring initially, and now there is a framewor…	Clinician 03
F. Financing	Funding from external entities (e.g., grants, reimbursement) is available to implement and/or deliver the innovation
		App may depend on external funding			So to do this sort of thing in the private sector, you sometimes do have to ask patients to pay outside of the framework of the usual sort of Medicare based or private health fund based revenue streams, but I think there's enthusiasm for doing it and people understand the potential benefits.	Clinician 03
G. External Pressure	External pressures drive implementation and/or delivery of the innovation Use this construct to capture themes related to External Pressures that are not included in the subconstructs below
1. Societal Pressure	Mass media campaigns, advocacy groups, or social movements or protests drive implementation and/or delivery of the innovation	governemnt funding may be available due to public pressure for digital technology use			Governments? Very slow. Very slow to reform, you know. We've had the battle for years and years and years. I mean, just to get remote monitoring as a refunded item number for all of our pacemakers took years and years and years of negotiation because anything that's got to spend more money, the government's not interested in or very refractory let's say. Extracting pacemaker leads, which is an in…	Clinician 05
2. Market Pressure	Competing with and/or imitating peer entities drives implementation and/or delivery of the innovation
		other free apps may be a challenge			the challenges that the health funds are probably individually developing their own apps and stuff, that they're trying to do in house, that they can roll out and rather than paying for other things, but they probably don't have the expertise to fine tune it beyond usual lifestyle measures and outcomes. The educational videos, though they wouldn't be able to put that together.	Clinician 06
3. Performance Measurement Pressure	Quality or benchmarking metrics or established service goals drive implementation and/or delivery of the innovation

## Sheet: CFIR_Inner setting
III. Inner Setting domain Inner Setting: The setting in which the innovation is implemented, e.g., hospital, school, city. There may be multiple Inner Settings and/or multiple levels within the Inner Setting, e.g., unit, classroom, team Project Inner Setting(s): [Document the actual Inner Setting in the project, e.g., type, location, and the boundary between the Outer Setting and the Inner Settin…
Note: Constructs A – D exist in the Inner Setting regardless of implementation and/or delivery of the innovation, i.e., they are persistent general characteristics of the Inner Setting
CFIR construct	construct definition The degree to which	Code	Enabler	Challenge	Potential quotes	ID
A. Structural Characteristics	Infrastructure components support functional performance of the Inner Setting
1. Physical Infrastructure	Layout and configuration of space and other tangible material features support functional performance of the Inner Setting
2. Information Technology Infrastructure	Technological systems for tele-communication, electronic documentation, and data storage, management, reporting, and analysis support functional performance of the Inner Setting
		IT supports the workflow in the clinic			The workflow is if we get it right, the patient gets referred for AF management in the week or two before they come to clinic. They get in their inbox links to the patient educational videos so that they can hear and listen and about various aspects of AF management and treatment before they even meet us, so that when they get into the room, they're much more educated, they have a better experien…	Clinician 04
		vision to imporve patient care with latest technology			You know, an institute, we want access to the latest technologies, be it for ablations devices, whatever we have.	Clinician 05
		Using technology to provide cost-effective and time-efficient services			We've generated a lot of videos that we can send to patients so that they can actually see and, you know, almost meet us before they've met us, feel more comfortable with us. So those sorts of strategies are all in place, but we also felt that there was a better, more cost-effective, time-efficient way of delivering some of these services. And clearly technologies always again so when we get to t…	Clinician 05
3. Work Infrastructure	Organization of tasks and responsibilities within and between individuals and teams, and general staffing levels, support functional performance of the Inner Setting
	Readiness for implementaiton and implementation climate can go here.	organisation heping to make time available for deliverers			So, they [clinic administration] have altered some of our other things that we you have to. And that probably will help free us up right a bit more.	Clinician01
		organisation adding required resources			But now we do have an admin person on board, when he is here. That's a big thing. We're getting him to do is to physically look at all the doctors booked procedures, any AF ablation, that's booked.	Clinician 02
		organisation adding required resources			We do have a guy that started doing some admin for us [which will save some time for the nurses], so we [nurses] are looking to increase our phone calls to week 4 and Week 8 and leave the 12-week mark as the doctor follow up and we fill out from their letters and assessment.	Clinician 02
		Lack of formalised process due to structural barriers specific to private health clinics			So, we could probably have a better formalised process. So, one of the issues I guess in sort of private practise context compared to a public departmental context is we don't have a hierarchy. So, we don't have a structure in that sense, you know there's no director who sets expectations and creates a framework that is applied to all patients. So, you know, what I do might be a bit different to …	Clinician 03
		organisation is not able to support adequate staff to properly deploy the innovation at the moment			And at the moment, we can't afford to employ more nurses and stuff. We're not, unfortunately, Queensland health, where we can get somebody to have this as a project all day long so.	Clinician 04
		organisation has taken action to improve work efficiency			So there are efficiencies right through the organisation that we could achieve without having to employ more people and that's why we need the CEO [who will be starting work at the institute soon] to help us because we don't have the time to look at everybody's workflows and come up with a better way that they can work so that we can use them for other things [like the innovation].	Clinician 05
		organisation has the capacity to sustain the innovation			Yes, we've got the capacity to do so [implement the app]	Clinician 05
		Implementation climate is not consistent			I think in the context of our clinic, the things that would be helpful would be to develop consistency between the various clinicians. And in terms of how patients are introduced to it and then and sort of taught about it and then perhaps a more structured framework to support the nurses who are practically managing on a day-to-day basis and a practical framework for collecting the data and using…	Clinician 03
B. Relational Connections	There are high quality formal and informal relationships, networks, and teams within and across Inner Setting boundaries (e.g., structural, professional)
		collaborating with other specialities to improve care for patients			Working strategically with colleagues such as the spiritual physicians to do sleep studies and try and identify and manage their [patients’] sleep apnoea, dietitians and even the bariatric surgeons to weight loss strategies. All of these to improve the outcome of the patients’ atrial fibrillation management.	Clinician 05
		appreciation for other teamworkers are visible			we've got a number of really, really good and focused nurses, who are enthusiastic about it and drive it, and the patients love being able to contact them and talk to them. So, I think that's great. And I think that's the backbone of the A-fib Institute.	Clinician 05
C. Communications	There are high quality formal and informal information sharing practices within and across Inner Setting boundaries (e.g., structural, professional)
		insufficient communication processes within the setting			No. Yeah, they're [internal meetings] supposed to be monthly, but I don't think we've had one this year [4 months in th eyear have passed]. But once again, because they're out of hours, we don't necessarily go either even via zoom like we used to.	Clinician 01
		insufficient communication processes within the setting			We [nurses] do have... we used to have meetings with the doctors, but often, you know, once again because of the timing there, there wouldn't be everyone staff] there.	Clinician 01
		insufficient communication processes within the setting			So, it's been sort of you know, an extended pilot programme over that time. So, intermittently people were being put on the app for trial and to try and tweak the functionality of it and get some feedback from the patients. But I've actually had very little involvement with it. And because it was, it was never clear to me whether we were going to have to start charging patients for the use of the…	Clinician 06
		insufficient communication processes within the setting			Well, that [the app] may have been developed as part of the AF Institute, but I hadn't been involved too much in the development of that. That's, that's [the app is now available for patients to take up] actually news to me.	Clinician 06
		insufficient communication processes within the setting			I wasn't actually aware that we had a specific AF thing ready for market, so to speak.	Clinician 06
D. Culture	There are shared values, beliefs, and norms across the Inner Setting. Use this construct to capture themes related to Culture that are not included in the subconstructs below
		common goal for app implementation			We do all want to see it [app implementation] take off.	Clinician 02
		not all members of the innovation delivery team is convinced about its effectiveness/ importance			Before we even got the app and when we started interacting with [name of the app developing company] and asking to build it, I wondered how it would fit, to be honest, because AF in comparison to a rehab programme where we rehab a person who's had, you know, they've had the heart attack and stent and they're anxious. And they have lifestyle things they need to learn and then they, then they have,…	Clinician 04
		common goal for app implementation			I think EP's [electrophysiologists] are very… we're all on board with this [app].	Clinician 04
1. Human Equality-Centeredness	There are shared values, beliefs, and norms about the inherent equal worth and value of all human beings
2. Recipient-Centeredness	There are shared values, beliefs, and norms around caring, supporting, and addressing the needs and welfare of recipients
		holistic care for patients is the vision of the organisation			So a part of the vision was to try and develop a more holistic patient management strategy. So not just look at when they're referred to us for drugs, for their AF, for anticoagulation or an ablation, whatever, there's best strategy for that patient might be trying to help manage and identify these other comorbidities. Do they have sleep apnoea? Are they overweight? Can we reduce the risk of AF o…	Clinician 05
		empowering patients is at the heart of the organisation			So the sort of I guess formulating goal of the AF institute..... was to first of all educate patients about what their condition is. That it isn't a drop-dead lethal condition that they don't need to rush off to the emergency department every time they get in their episode. As long as we address a number of consequences. One is rate control. If they go too fast for too long, they could get it car…	Clinician 05
		educating refering doctors to imrpove care for patients is at the heart of the organisation			And the A-fib Institute also wants to educate referring doctors to know when to refer them. get them into a sooner because there is no doubt. And this was a phrase termed many years ago by a very famous electrophysiologist. I won't take claim for it. But, you know, he said that atrial fibrillation, the more of it you have, the more it will wanna fit. And that's very true. So, the earlier you can …	Clinician 05
		Startegies to maintain good communication with patients are in place			We've generated a lot of videos that we can send to patients so that they can actually see and, you know, almost meet us before they've met us, feel more comfortable with us. So those sorts of strategies are all in place,	Clinician 05
3. Deliverer-Centeredness	There are shared values, beliefs, and norms around caring, supporting, and addressing the needs and welfare of deliverers
		vision of the organisation as a place of teaching			As part of education at the Institute to gain credibility, I wanna see more research and educating next generation of electrophysiologists training up cardiology registrars and fellows.	Clinician 05
4. Learning-Centeredness	There are shared values, beliefs, and norms around psychological safety, continual improvement, and using data to inform practice
		the need to engage more deeply in understanding the results, patient experiences, and barriers from a nursing perspective to improve the use of the app.			You know we want to use the platform to improve patient outcomes and to do that, you obviously need to be reflecting on how it's working so far.	Clinician 03
		desire to trial, learn and improve			I think we have some work to do, but I think sometimes you need to start doing something in order to see what capacity you need to build. I think if you try and have everything perfectly set up at the beginning, you'll never do anything and so by virtue of starting this programme, I think it will help us understand what capacity and what resources we need to build. And then things come along with…	Clinician 03
		use data to inform practices			Atrial fibrillation has lots and lots of factors. It certainly happens with ageing, and we can't stop ageing of patients. So, we gotta look at all of the other things. So, there are genetic causes which we again can't manipulate a lot at the moment. But there's also all sorts of other comorbidities, so, hypertension, diabetes, any heart disease, coronary heart disease, viral infections, mycolic r…	Clinician 05
		use data to inform practices			So, it is a common problem, it does have some consequences. It increases the risk of strokes, which is one of the biggest things. But embolic type events. But if you look at just the natural history and there was a good publication about 3 weeks ago that just looked at the natural history and some mortality at 10 years for people with AF increased twice and we've got to get better and smarter at …	Clinician 05
		use data to inform practices			we want an overriding database. You know, it's trying to look at all the demographics. It's going to be looking at follow up information and the app is going to feed into that. I think that, on an individual basis? Probably not. So again, from my perspective, I don't see a lot of the patients so the individual basis is or benefit is you know. Yes we want individual based improvement because then …	Clinician 05
Note: Constructs E – K are specific to the implementation and/or delivery of the innovation
E. Tension for Change	The current situation is intolerable and needs to change
		Low urgency for promoting the app			I must admit I don't do a lot of talking to them [patients] about the app because the app is something that we only really started to push probably this year.	Clinician 04,
		Low urgency for promoting the app			At the moment it feels like the app is a little bit on autopilot for me, as long as I know that the patients are being recruited.	Clinician 04,
F. Compatibility	The innovation fits with workflows, systems, and processes	introduction of the app to patients affected by timing and new staff turnover			So, with the AF Institute, we are offering that 12-week programme at the moment to the people post ablation. So, we are enrolling people to the AF Institute. So, sending them the information about atrial fibrillation and then basically following that and trying to capture them when they're going for their ablation. So, we call them a week before. Yeah, and their ablation and then a week after. An…	Clinician 01
		workflow issue affecting the app introduction to all eligible patients			Yeah, there is a big workflow issue we have at the moment. If we're not notified that a patient's going for ablation, we don't know to call or send out the education materials. So, unless we're monitoring all the doctor's diaries and all the different sites. Sometimes we can just miss them entirely.	Clinician 02
		workflow issues of innovation delivery not aligned with other emails sent to patients by the organisation			because of the education materials that come through the app, the videos and stuff that gets sent through other information that they've already received. And I kind of feel like…. I think this is a workflow issue from our end. I feel like we're bombarding them with stuff and they're beginning to just turn an eye because… when they get enrolled, and we send them email with links that they can cli…	Clinician 02
		process reliance on doctors to introduce the app may not be compatible with their workload			For us, it's a game of manpower. In private medicine here and the doctors, if you're relying on the doctors, it fails because we're so busy with our procedures and our patients and our clinical staff. We really need allied health people and nurses to help us out.	Clinician 04
		Doctors do not have the opportunity to implement the process as planned due to the nature of the workflow			So we've [doctors] relied on [name a nurse] to help you know, talk about the app with the patients. You know you do your ablation and you don't really see the patient again.	Clinician 04
G. Relative Priority	Implementing and delivering the innovation is important compared to other initiatives	low priority due to inadequate staff			of course they (patients) don't answer their phones [every time], so then you've gotta, you know, try and catch them… And it's probably not as scheduled as if you were doing it every week, because if you were doing it every week, you would have, you know, So next Wednesday suits you. Well, I'll call you at this time. Because we're sort of don't have that frequent contact with them. And that's I t…	Clinician 01
		specialists spend time delivering more important masseges to patients, therefore app is not talked about due to time constraints			I think a lot of it [doctors not talking about the app with patients] is just time constraints, probably and just not thinking about it. Other times it could purely just be the wait period, you know. A doctor may review this patient and say look, an ablation is open to you if you want it, but they don't book anything in and then five months later the patient calls up and goes. “Yeah, book me.” An…	Clinician 02
H. Incentive Systems	Tangible and/or intangible incentives and rewards and/or disincentives and punishments support implementation and delivery of the innovation
		no incentives offered for deliverers to work extra			Because he [newly recruited admin assistant] is allocated time from the AF Institute [clinic], like so he can do that at any stage out of hours, where as … it gets problematic because I'm salaried and [other nurse]’s part time and how do we get that time back. And so, no [we do not get paid for extra work].	Clinicinan 01
		goodwill of nurses facilitate the implementation			I think we're running it on a fairly lean resource base, but I think enough, you know, these things often are frankly dependent on sort of goodwill initially and we're lucky that you know, we've got AF nurses who do have a lot of goodwill. And you know, working hard and prepared to devote an effort to it.	Clinician 03
I. Mission Alignment	Implementing and delivering the innovation is in line with the overarching commitment, purpose, or goals in the Inner Setting
		effectiveness of exercise in heart disease including AF			Well, right across cardiology, we struggle to get people to modify lifestyle, you know, year on you say a person lose some weight and make your AF better. It'll reduce your cardiovascular risk and then they come back next year and the heavier.	Clinician 04
		overarching commitment of the organisation leadership is compatible with the innovation			You know I'm super busy, but I still wanna develop this, not cause I wanna get in busier because I wanna develop a legacy for the patients but also for the for the business.	Clinician 05
		suspicion of monetary motives behind app development			I think everyone acknowledges that there's suspicion perhaps of to what degree this space could be appropriated for monetary gain by people that develop these things?	Clinician 06
		High level leadership of the organisation has positive attitude towards digital technology including mobile apps			They're [patients] in charge of their own destiny. We [clinicians] can advise, but we can't necessarily change everybody. But I am very positive. I think apps and technology in data, as I said in general and that's why I want to get our database up and running and looking more closely at all of our interventions and what works and what doesn't and long term outcomes, because it's that's the sort …	Clinician 05
J. Available Resources	Resources are available to implement and deliver the innovation
1. Funding	Funding is available to implement and deliver the innovation
		private clinic often do not have enough profits to employ enough number of patients to run the project successfully			Private medicine is often the margins are, you know, the profit margins are tight enough that you just can't get the manpower that you want in order to work on the project.	Clinician 04
		complex situation with funding because it's a private clinic			We couldn't have even gotten this far without industry support because the company doesn't put aside or hasn't historically put aside money for innovation. So, in order to get the AF Institute up and running and to pay for the websites and the development, [name a company] gave us money. [name another company] gave us money and [another company] gave us money and that sits outside of QCG (Queensl…	Clinician 04
		Uncertainty in long-term project funding			if a health fund can't see a benefit, they won't fund them.	Clinician 04
		Uncertainty in long-term project funding			They're trying to diversify their offerings from just post heart attack, rehab, and into other things. AF was one of those ideas, but so I think they'll be interested to see if it works too, because if it doesn't work for them, they're going to drop it out.	Clinician 04
		Uncertainty in long-term project funding			And then if you think of from an investment point of view, is there any threat or risk of financial loss because of… as in, if the app doesn't work and we can't get people to use it, because at the moment we're giving it to them for free. Because of the funding arrangement, but once we move beyond that funding arrangement, we would have to start charging patients money. How do you get people to s…	Clinician 04
		Uncertainty in long-term project funding			I think one of the other biggest hurdles that I foresee is how to… how to monetarise these sorts of things, and it's all expensive. You know, developing apps, developing programmes, content for it, updating it all the time. So, it's somehow got to be paid for now. At the moment we're paying for it from research funding. And you know, we can target 100 people and if we can show benefit… Is that go…	Clinician 05
		Uncertainty in long-term project funding			Oh, absolutely [there is a risk of financial loss to the company because of the app]. When any startup company, there's a risk. That's an own risk we've invented. Well invested a finite amount of money to date. Depending on how this trial goes of the first 100 patients you know. So we've funded the 1st 100 patients for the App. But we won't be able to keep funding beyond that.	Clinician 05, high-level leader
		funding is subjected to proving effectiveness, which is not done for the app of interest			So I think one, your proof of concept, you show the data that's beneficial, you start involving non-government as I said like health funds you get a big cohort of those. Utilising it and then with time. And you're gonna need data. You're gonna. Good trial evidence.	Clinician 05
		Uncertainty in long-term project funding			Certainly, if we can look at funding models to make it free for them, I'm not quite sure how we do that, but maybe company and industry can fund it. Maybe health funds that, that they're much more likely to get in, in embrace it. Having said that, I mean I still believe there's value in somebody paying for something and I think that's free is just sort of distress dismissed and undervalued. And I…	Clinician 05
		Uncertainty in long-term project funding			But in terms of ongoing funding support. So we've had support from industry, but we have a serious problem down the track as it scales up. How do we fund nurses time? Are we going to have to just charge patients to participate in this model or can we get support from health funds or something? But it's something's gotta give because we're going to at the moment, the moment the industry funding st…	Clinician 06
		context-specific funding issues			It's very hard in the private sector to do this. In the public system there's often like, we need to fund this. This will save us admissions. We need to fund this because they actually really don't want admissions. [but in private sector] they [patients] are paying for the admissions for us. We don't want admissions either, but there's no financial incentive to do it [stop admissions]. And so, we…	Clinician 06
2. Space	Physical space is available to implement and deliver the innovation
3. Materials & Equipment	Supplies are available to implement and deliver the innovation
4. Manpower (This was not in the original framework, I added this one)	Staff availability	lack of manpower affects the planned follow-up and act as a barrier for continued app use			About how it was going to work, but with us as opposed to how you know. It [following up patients who are using the app] is designed around cardiac rehab [care plan in the app]. You know, weekly calls. But we knew that that wasn't going to work for us because we don't have the manpower.	Clinician 01
		lack of manpower affects the planned follow-up and act as a barrier for continued app use			I think that, if they (organisation) wanted to do that like it [as a sustained program], they [administrators of the organisation] would have to throw more manpower at it. Clinician 01	Clinician 01
		face to face training cannot be offered due to time and resource constraints even if it may improve the uptake			I think that's [offering face-to-face training] a difficult one and in an ideal world, absolutely. But there are major barriers to that. You know, if I'm seeing a patient at North Lakes or Saint Vincents, well, our nurses are based in Saint Andrews, so. And the practical reality is I don't have time to sit down with the patient and be walking through the app.	Clinician 03
		Poor staff availability hinders the app delivery and engagement with patients			If we did have the time allocated to us to call every week, we'd probably see quite an improvement. But we don't know until we actually do give something like that a go.	Clinician 02
		Organisation cannot afford more employees at present			And at the moment, we can't afford to employ more nurses and stuff. We're not, unfortunately, Queensland health, where we can get somebody to have this as a project all day long so.	Clinician 04
K. Access to Knowledge & Information	Guidance and/or training is accessible to implement and deliver the innovation

## Sheet: CFIR_Individuals
IV. Individuals domain: Individuals: The roles and characteristics of individuals - Characteristics subdomain
CFIR construct	construct definition The degree to which	Code	Enabler	Challenge	Potential quotes
A. Need	The individual(s) has deficits related to survival, well-being, or personal fulfillment, which will be addressed by implementation and/or delivery of the innovation
		Believes the app helped her to recover well			he [specialist] said to me, I don't want to see you till December 2025. And so, I sort of immediately relaxed. I really think that part of getting there was definitely some form of cardiac rehab and in my case the app.	Patient 01
		App fulfils the need of the young to look after their health			I think that it is a great idea as far as giving them other options, especially for the young people who are still working. You know, they're still engaging in something that's prompting them to look at their health.	Clinician 01
		Improving patient assurance via app connectivity with clinicians (not hapenning atm)			Yeah, absolutely (I’d like if I could communicate with the clinical team via the app). And I think that I feel safe that way as well and feel a little bit more relaxed, if that makes sense, but someone else knows what's happening.	Patient 02
		Self-sufficiency reduces perceived need for the app			I suppose I just manage to do a reasonable job without [the app] myself.	Patient 08
		Other apps available from health funds			So, a lot of the health funds must also be doing something similar now. So, they may already be involved in something else, and they haven't got time to do both.	Clinician 01
		patient did not see it as any use			So, there's no point in, you know, and I've got low blood pressure. So, there's no point in measuring those measures because they are not showing anything different at any point. I have a regular pattern of taking the medication, so I didn't need reminders of that. And I already had good habits, so I just didn't see it as any use.	Patient 05
		minimal recovery benefit due to immediate activity after the procedure			I was back at work straight away. And so I was still active and doing all these things. It would have more benefit to someone who was really at major surgery to get them back on track and to make sure that, you know, like someone's watching you and helping you to get you back on track as soon as you can. But I was still pretty active and reasonably fit.	Patient 10
		patient did not see it as any use			I don't know what I expected it to do, but the app was really…. It seemed to be just wanting to like help people develop good habits around exercise and diet, different things like that. And I already had good habits, so I just didn't see it as any use.	Patient 05
		Health education materials fulfilled the educational need			the other parts were some of the information that they presented telling you what it [the disease] is all about. They're a bit of a read, but it actually is good information to open your eyes up and understand what the cardiologist is talking about a lot of the times because they're talking about a different level. They were clear and concise and accurate. So that was very good. Those surgeon tal…	Patient 10
		Health education materials fulfilled the educational need			I’ve already had two ablations before that [the current ablation], so I did know all about it [the procedure]. But nevertheless, I found it quite informative, and I thought they [educational videos] were very well done. So, you know in terms of getting information, I think that’s an ideal medium in which to get it.	Patient 14
		medication reminders was beneficial			I found it very very beneficial, especially at weekends where I would get an alert reminder to take medications. Because once you get out of your normal rhythm of your Monday to Friday rhythm, as in procedures what you do, you get out of bed and you go to work, you get, you know, but the weekends are different. And I need those flags to remind me to take medication. That was very, very good.	Patient 10
		Health education materials were very useful.			Well, particularly I like the learning content in the app. Yeah. And I guess for anyone that's had their very first ablation, this would be very useful.	Patient 11
		educational videos were very helpful			I really like the some of the learning things. You know, learning that there were quite a few little videos and things like that that I really enjoyed reading those and going through those. I thought they were very helpful.	Patient 01
		medication reminders were useful			Yeah, yeah, the medication reminder was good. If you are in a lot of medication. I'm not on so much here, but I was in it. That's very good to take that.	Patient 11
		BP, PR, ECG recording were useful			[you can] log on your blood pressure and your heart rate, and so that was good because any little ECG thing that I took at home that you can load this to the app, and they [clinical team] can see it.	Patient 11
		useful exercise reminders for office workers			yeah, I think it's [reminders for exercise] good because and you think like if I'm stuck in the office working, the app sends me message - Have you done your 15 minute walk? And I think I've been here way too long. So that is one prompt that I probably do need.	Patient 15
		App improved self-awareness regarding habits			And it even went into what you're eating. How many vegetables, how much fruit, and keep track of your weight. It was very comprehensive, but I like even the water just for example was good because you think oh, how much have I drink today? You always think you're drinking a lot, but actually, I'm not.	Patient 11
		All patients may not see the need for it			[the app is effective] but it just sort of comes down to being mindful that we're not being pests to people. You know, if the patient sees the value in it, we see the value in it for them.	clinician 02
		Patient did not see the value fo it			I have definitely had a gentleman who was very tech savvy, probably in his 60s, signed up to it, looked like he was gonna use it and then. After a couple weeks said no, I'm not going to use. He said he didn't see the value in it.	clinician 02
		value of app data to clinicians			I use the blood pressure and heart rate. Definitely. I like to see how they're trending. And as most cardiologists will agree, you know, we wanna make sure that the heart rates are good. You know, if you see someone trending down really low with their heart rates and you wanna be checking in on that. And there was a gentleman who had normally like a heart rate of 60. And then the day before I cal…	clinician 02
		value of the app may depend on individual patient's clinical scenario			I don't know [why doctors sometimes do not talk about the app with paitents] because... it would be interesting to actually know why they don't. You know. So for some of them [patients], I guess, who've had AF for years and years and years or if this is their 6th redo. Is there any, like maybe they're [doctors] not referring them [patients] because they [doctors] don't think that they'll [patient…	clinician 01
		expected value of the app for clinicians			Hopefully with the aim of improved clinical outcomes at the end of that, you know having less AF, feeling better and just being sort of happy with the whole thing.	clinician 03
		expected value of the app for clinicians			For example the platform as you work through every week, 12 weeks following an ablation, it'll give concrete steps for exercise that week and even things like you know, meditation to do and mindfulness activities to do and things like that, which I think are very important practical steps.	Clinician 03
		Use of data generated through the app by specialists - not as expected			Using it [app generated data in patient management]… that's a good question, probably in about 50% of those who've been enrolled, I would have used it to at least to some extent.	Clinician 03
		value can depend on the individual's personality and could cause anxiety			I mean, I guess the sort of thing you've always got concerned about from a patient perspective is overloading and with things to do. And just being sort of annoying. Anytime you're providing information to patients, I think there needs to be one eye on anxiety and there can be a paradox there. And we've seen that with things like smartwatches. Some people become very focused on them and actually …	Clinician 03
		people's need can be different			You know when you look around, just population in general, not just AF, you've got a number of groups of patients out there. You've got those that, you know, stick their head in the sand and not want to know about anything that's wrong with them all the way through to the worried well that you know or do everything in their power to live to 190.	Clinician05
		patient's perception about the value of the app			You know, so far I haven't sort of got a comment on that, but if it has got reminders and it's got programmes and it's got people gonna call you maybe cause I'm led to believe they look at the information you put in there the data and… yeah certainly anything that could help, that would be great.	Patient 17
		clinician's perception about the value of the app			[app is useful] to look at the risk factors for AF progression, weight, blood pressure and have those things targeted through regular measurements so that they can track the trends, their blood pressure consumption of alcohol, potentially and exercise quantum, so step count or whatever, so that those metrics are actually being auto logged. So, I think that they're the main… You know, there's some…	clinician06
		clinician's perception of potential use of app data			If we set some goals based on, you know, the baseline assessments, how are they tracking that just on one page summary a bit like our pacemaker follow ups, where we get the, the opening page tells you all the major data points rather than having to scroll through a lot of stuff and then that can be would be a good thing at each visit that you know you can then have a an outcome. Page that you can…	clinician06
		educational videos were very helpful			I really like the some of the learning things. You know, learning that there were quite a few little videos and things like that that I really enjoyed reading those and going through those. I thought they were very helpful.	patient 01
		Did not learn anything new			So, before the procedure, they [clinic staff] sent me a series of a few emails, I think there’s like 4 or 5 videos. It’s a different cardiologist each time explaining what AF is, what the treatment is, what the outcome is, that sort of thing. I watched the videos, I didn’t learn anything new, but I sort of thought that if they’ve gone to the trouble to make them, you should probably watch.	Patient 13
		Patient does not see any value in the app for them			I don't know. It's probably aimed at lay people, and that's fine. That's where it should be. But I don't need that.	Patient 16
B. Capability	The individual(s) has interpersonal competence, knowledge, and skills to fulfill Role
		digital literacy of the user is good			I'm totally at home with technology. So yeah, that wasn't the issue at all.	patient 03
		Digital adaptability across age groups			You would think that… that you know, the older they are, the less likely they are [to use digital technologies], but that's not necessarily the case.	clinician 02
		Digital literacy with apps can affect app uptake and use			I still use the computer for work every single day. [But] I might not know what all of these symbols are on the phone because my phone is for calling people.	Patient 15
		Mental health status at the moment was not good to grasp information about the app			He [EP specialist] may have (mentioned about the app), but like honestly, I'm so anxious for it all and there was so much. And there's always so much information, so much information. There's a lot in that and how the person is feeling at the time. And because sometimes those things can cause people a lot of stress. It’s a very big change.	Patient 02
		Delayed recovery and fatigue impacting app engagement			The specialist’s nurse emailed me the details and I was excited about it. But then after the procedure I was so tired, and…. why would I care about a mobile app when I can get out of the bed.	Patient 13
		Mental health status at the moment was not good to grasp information about the app			And because the depression was kicked in, I was just like put my phone down so leave me alone, I don’t want to talk to anyone.	Patient 13
C. Opportunity	The individual(s) has availability, scope, and power to fulfill Role
		time constraints among younger users			Often because a lot of these people are young and still working. And they just don't have the time, probably.	Clinician 01
		time constraints of clinicians affect work as planned			Well, see once again in, in the perfect world, you would be engaging with these people every week, but because we don't have the manpower, we're only doing, we do a call a week after at six weeks and 12 weeks. So even that is, ummm…, well… Simply because we're all often in doing other things. So yeah, you know, if someone's on leave, for example, then we're often struggling to, you know.	Clinician 01
		Older people engage more, younger people not so much - availability?			So, they are definitely sort of the older cohort. So that though that sort of 60 to 70 population, I'd say they're more signing up to it. We do actually have quite a few young people that come through and have ablations. And almost always, they won't sign up, and I don't know whether that's to do with lifestyle like they're back into work or they've got young kids, they just don't have the time. …	clinician 02
		Patient's perception about clinicians’ busy schedule leading to poor app data usage			I was getting monitoring phone calls and yes, they were talking about it then. So, I guess if they have a programme of phone calls, they probably look at it before then. But I'm assuming that because they're always so busy that that's the only time they would look at it.	patient 01
		Opportunity not utilised as expected to deliver the innovation			you know, I tend to speak to patients one to two weeks before they're procedure via telehealth. Having already, you know, seen them, weeks or months before that. And I probably should have it as a sort of mental tick box to say one of the things I should specifically and explicitly mentioned to patients is you'll be offered the use of this app by our nurses. Yeah, and sort of talk about in these …	clinician 03
		Doctors do not have the opportunity to implement the process as planned due to the nature of the workflow			You know the three-month mark, now it's time you can stop your anticoagulant, or you can wind off your antiarrhythmic drugs and yeah, that's a 20 minute appointment. And by the time you've gone through all of that [discussion about change of treatment ect], you're not really... I'm not thinking at the moment, much about their experience in the app.	clinician 04
D. Motivation (& commitment)	The individual(s) is committed to fulfilling Role	Certain personality traits as facilitators for app adoption			I'm one of those people that have studied most of my life. So, even at this age I still learn everything each day. and I thought oh, this is a wonderful idea. So that's what spurred me on to explore it.	Patient 02
		Positive perception of the app			I think it's a wonderful idea. Absolutely. Well, I've got anything to do with the heart and the help of our heart and knowledge about heart. Yeah, I think it's absolutely great.	Patient 02
	personality-related engagement barrier (could be an overarching theme)	Reluctance to engage deeply with medical information			Yeah, they told me [about the app] when I signed up, they gave me some videos to watch. And yeah, I watched some of them. But you know I'm a great believer in thinking that I'm not the doctor, so I just leave it to the doctors. So I wasn't that interested in seeing all the details.	Patient 03
		Persistence of atrial fibrillation despite medical intervention demotivated app use			You know, in hindsight now, all of that probably is not as appropriate, I would think because I'm back in AF again. You know, we don't know why I've gone back, but I mean, [Name of the cardiologist] has had three attempts at yeah, at a blasing the inside of the heart in order to stop the heart misfiring. And basically they have failed.	Patient 09
		resistance to lifestyle advice			You know, I really can't be bothered to watch videos on. You know, I don't mind if I'm interested in it. But you know, I mean, I'm kind of. I know I should be interested in my house, but I'm not really interested in it. I'm interested in being healthy. Don't get me wrong, but I really can't be bothered to watch videos from doctors telling me not to not to drink alcohol or not to not to have too m…	Patient 03
		perceived helplessness regarding health and low-belief in self-management tools			I might have some heart problems. But you know it, there's not a lot, there's not much I can do about it really. And I didn't think that doing just sort of doing an app would really make things a lot better.	Patient 03
		Personal belief of not needing app features			I didn't use that [mindfulness and meditation]. Mainly because I…. I don't know. I just didn't think I needed to use it.	Patient 01
		Technological Skepticism in Healthcare			I can't imagine any app that would help me to manage my atrial fibrillation. It's a medical condition that an app is not going to stop.	Patient 09
		personal preference not to be governed by an app			I mean the fact that I've got the phone in my hand all day, every day, following what the phone tells me to do. You've gotta go downtown and walk and you gotta go here and walk and you gotta go. You gotta do that. That's all your other phone and enter it into the app. You've done it or you haven't done it, or you skip it. Interested in that? I'm not interested in being governed by a phone all day…	Patient 09
		Patient's faith in following clinicians' advise would lead to positive health outcomes motivated the app use			You've just gotta do exactly what they [clinicians] say. If you do exactly what they say. I've had results as much as I'm doubting that after being in AF for so long that this could be fixed and once we started to see changes and there was a couple more ablations and look at me now! You just have to do what they [clinicians] say and you will get results.	Patient 10
		lack of app usage due to feeling well			I've been just busy, busy, busy, work and racing around. And yeah, felt good so [I did not engage with the exercise care plan in the app]. but using the app to my main thing was the medicine to remember on the weekend.	Patient 10
		limited app engagement due to perceived duration			I used it [cardiac rehabilitation care plan] for about 7 or 8 weeks. I thought 12 weeks was…. a bit long. I did fill it in for seven or eight weeks.	Patient 11
		forgetfulness hinders the app use			So, I’ve got the app and everything on my phone and I meant to do it, but I just forgot.
		lack of routine and fatigue impacting app usage			I’m just lazy. I think it will be very helpful to organised people as well, you know. I’m one of those people that don’t have a routine. I never have, really. I should have a routine, but, you know, due to the fatigue, it’s sort of like each day as it comes sort of thing.	Patient 13
		lack of prior consideration of app usage			I never gave it [using the app] a thought to tell you the truth. Suddenly, and I just thought, you know, I saw it there. But I just didn't... I suppose do anything that much and then spread back into the AF again and that was, you know, coping with all that.	Patient 12
		self-perceived responsibility for app-related issues			Probably not [I was not using the app was not because it was difficult], I think the problem was me.	Patient 13
		preference for interpersonal communication over app usage			And you know, probably it’s just because we [younger patients] have so much technology. I don’t know what other people like, but I’m a little bit like, no, I don’t wanna use my phone. I wanna talk to somebody.	Patient 13
		potential for high commitment once motivated, yet initial difficulty in starting			I'm one of those people when I decide to do something better, I'll be wholeheartedly and put it. I'll do it religiously. So it's just getting me going.	Patient 17
		engagement varies based on individual personality traits			Once again, you've got two ends of the continuum. You've got people who are super engaged, who are very disciplined, who know that it's only for a short period of time. You've got people who… cause it, gives you a lot of prompts. You've got people who see that as a big intrusion	clinician 01
		initial enthusiasm often does not translate into sustained engagement			Yeah, but I also find the uptake in the beginning is pretty good. Like they're really, you know, enthusiastic. But they often fail to follow through	clinician 01
		Patient's initial intention to utilize the app fades over time			So (I ask the patient) “is it something that you are thinking that you might want to utilise or is it something that you would just like me to discharge you from because you're not utilising?” and more often than not they'll say “Oh no, no, no, no, no, I'm you know, it's all gonna settle down now. So I'll have a look at it”.. Yeah. And inevitably in six-week time they still haven't	clinician 01
		One specialists is committed but others are not, to fulfil their role			The thing that makes it much easier if the doctor has actually spoken to the patient about it. [mention a cardiologist’s name] is very, very good at that. So much so in the beginning that these people had registered, like months before their ablation.	Clinician 01
		doctors are not motivated to introduce the app because they do not see the value of it.			I think a lot of it [doctors not talking about the app with patients] is just time constraints, probably and just not thinking about it. Other times it could purely just be the wait period, you know. A doctor may review this patient and say look, an ablation is open to you if you want it, but they don't book anything in and then five months later the patient calls up and goes. “Yeah, book me.” An…	Clinician 01
		inconsistent app introduction process			And it is doctor dependent, so some of them are really proactive at telling them about it and, you know, saying this would be great for you. But some of them not so much. So yes, the idea is yes [laughs] It would be before, but not necessarily	Clinician 01
		Mixed response from patients			It’s mixed ....... some said, "yeah, yeah, that sounds good. Send through the info, I'll look at it". From there, some would sign up. But others just say, "oh no, I don’t think so" ....... Others just say, “oh no, I don't think so. I don't want anything to do with that. Technology is not for me”. So, it was really a mixed bag.	Clinician 02
		majoity of people who uptake the app do not continue to use it			I'd say the majority don't [engage with the app] by 6 weeks. I mean, some are really good, really religious with it. They're the ones that will generally carry it through. But a lot of the times they'll sign up. Maybe they'll do a week or two and then fall off, but most times they'll sign up and not really put anything in.	Clinician 02
		majoity of people who uptake the app do not continue to use it			You can call them at six weeks, and we'll leave them a message. Some just dodge our calls and don’t call us back. So you just kind of go. OK… well, they don't want to be contacted. Yeah, that's fine. We're not gonna make pests of ourselves. Yeah, but then others would just say ‘ohh… yeah. I've been meaning to have a look at that. I'll try and have a look at it and then, almost always they don't.	Clinician 02
		specialist is not motivated about the app			At the moment it feels like the app is a little bit on autopilot for me, as long as I know that the patients are being recruited.	clinician 04, high-level leader
		people can have varying levels of motivation for the app			Well, that's [app uptake] been a little bit variable and we're still learning. Like everything. There’re certain groups of patients that are absolutely keen to do these things and others don't want to know about technology, even though it may help them. And I think what we've got to do is probably focus for a while on those that are keen and see if we can document and demonstrate and publish clea…	clinician 05
		younger people may not be motivated to use the app as they do not feel the need for it.			I think in general speaking terms for young, apps are just second nature to them. It's just part of their life. Yeah. So, I think it's easier in that respect, but it's also the younger population are the ones that are less unwell. They're, you know, even if they're overweight, even if they're unfit, they're generally in good health. So, they're not motivated to change any of those things nearly a…	clinician 05
		strategies to motivate patients			And so I think you know that's where I'm sort of alluding to here is that we need to come up with a better way of convincing people. And the marketers can do that, this is gonna be great for them, for their health, for their lifestyle, for their outcome, for their life expectancy, for playing with their grandkids. For, you know, whatever motivates people the most to empower them to, to get involv…	clinician 05
		People with AF could specially be difficult to motivate because of the nature of the disease			That I think that's just a human nature problem. It's always gonna be difficult to motivate people in AF. You're not motivated when you're not suffering from it. So that's another thing about an app and this particular app is if you've had a really good outcome [from the procedure], and you don't really then perceive that you need to do this rehab programme because everything's working nicely. Bu…	clinician 04

## Sheet: CFIR_Implementation process
V. Implementation Process domain: The activities and strategies used to implement the innovation
CFIR construct	Construct definition The degree to which	Code	Enabler	Barrier	Quotes	ID
A. Teaming	Join together, intentionally coordinating and collaborating on interdependent tasks, to implement the innovation	different teams are working together to deliver the innovation			If they [patients] are having trouble [downloading or registering], they would generally contact us [clinic] and then we [clinicians] would contact [app developer] who know it [the app] inside and out, and then they [app deveolpers] will contact the patient if they [patients] are happy for that to happen. Or we just say, hey, [name of the contact person of the app developing team], there's a prob…	Clinician 01
		The team is working collaboratively to deliver the app			I don't always remember to do it [talk to patients about the app] directly. So, I do also rely on the fact that.. you know we work closely with the AF nurses, in particular [name] and [name] who once they're [patient] enrolled in the AF Institute, will talk to them [patients] about those options and the option of using that [app] platform.	Clinician 03
B. Assessing Needs	Collect information about priorities, preferences, and needs of people. Use this construct to capture themes related to Assessing Needs that are not included in the subconstructs below
1. Innovation Deliverers	Collect information about the priorities, preferences, and needs of deliverers to guide implementation and delivery of the innovation
2. Innovation Recipients	Collect information about the priorities, preferences, and needs of recipients to guide implementation and delivery of the innovation
		delivery should depend on the need of the patient, but not hapenning at the moment			We all know that the app is effective, but it just sort of comes down to being mindful that we're not being pests to people. You know, if the patient sees the value in it, we see the value in it for them. If they don't wanna bar with it, or if they wanna get on with their life, the last thing I want to be doing is calling and harassing them and saying why haven't you filled this out and you need …	Clinician 02
		People have different perceptions about receiving information which is not taken into consideration in the app introduction.			some people love information and 'm one that thinks, you know, surely there can't be too much information, but for some people you know [there can be information overload].	Clinician 01
		minimal benefits from the app due to immediate recovery and activity following surgery			I was back at work straight away. And so I was still active and doing all these things. It would have more benefit to someone who was really at major surgery to get them back on track and to make sure that, you know, like someone's watching you and helping you to get you back on track as soon as you can. But I was still pretty active and reasonably fit.	Patient 10
		Lack of needs assessment before introduction			Some people just think it's not advantageous for them. Some people.., I did have one say that it was the most useless thing he did.	Clinician 01
		Personal preference towards reminders demotivated the app use			It was just way too many questions almost on a daily basis. [For example] how are you feeling today? you have having difficulty breathing? So I said no, there's only I think only used it for a day and I said this is a nonsense.	Patient 09
		self-perception of already leading a healthy lifestyle as a barrier to app uptake			I could be very wrong, but I think I’m getting and doing all the things I need to do to have a healthy life. as healthier lifestyle as I can. my wife makes wonderfully healthy food, we have a very healthy diet, I have a glass of wine at night but I do not drink excessively and never smoked and all that sort of stuff.	Patient 14
		App is not very useful for people with established habits			With the exercise I already have a strong retain of going for a walk every day anyway with the medication. I had a regular pattern of taking the medication, so I didn't need reminders of that. I've had other apps I use for mindfulness or meditation. I go to yoga and it just really. I don't remember finding it helpful in that way, so. I kind of decided not to assist with it.	Patient 05
		perception of sufficient monitoring from other devices			I don’t know what else the app does, I’ve never explored it in that much detail, but you know my [mentions a brand name] phone and my watch, my [same brand name] watch, I can do ECG, I can look at my activity levels, my number of steps. My phone tells me how much I’ve been in AF over each week I get, you know. I think I’ve got all the monitoring help I need from either my phone or my watch or my……	Patient 14
		patient's active lifestyle not aligned with cardiac rehabilitation program			But I’m very active. I play tennis at a pretty high level and I play two or three times a week and you know, I’m not sure if I’d conform to a program about cardiac rehabilitation	Patient 14
		difficulty relating to app's health advice due to already healthy habits			I'm not sure how much I'm remembering, but I am reading it through and a lot of this, I'm a person who's never drunk alcohol, so I can't give that up. I've never smoked, so I don't have to give that up. Yeah, you know, I've already lost the weight. Yeah, wasn't it.	Patient 15
		App is not very useful for people with established habits			I went into it, and I've had a look and I don't see any real value in it for me at the moment probably. It's, you know, telling me to go for walks and I'm doing that anyway.	Patient 06
		The need for the type of training is not assessed. A uniform method is applied to everyone.			We don't actually train them on the app as such because it's fairly… it's fairly easy, so we send them out a brochure that says what it is. If you're interested in this, you know, the steps. So, it's pretty well outlined as far as how to download the app. And then how to register.	Clinician 01
		staff believe aligning the app delivery with patients preference would improve uptake and use			I think it [contacting patients for follow-up] comes down to that [what is hapening now - calling everyone at 1 week, 6 weeks and 12 weeks after the procedure] or whether it is just it may be tailoring it [how the follow-up happens] patient to patient. If it was me, I don't want someone calling me every week. You know, I would be happy with a here and there call. Other people I think, want to be …	Clinician 02
		patients need should be assessed before delivering the app			If you've got this app telling people to go for a 10-minute walk in the morning and then a 10-minute walk in the afternoon and they work full time with two young kids and they're used to running marathons, they're probably just not gonna even engage with the app at all because it's so far removed from their reality.	Clinician 02
		utilising patients preference for app usage to deliver the app_ not happening at the moment			But you know, you've got this great range of clientele so you got some that will say, well, “I've gotta do that. I've gotta do that”. They're easy to recruit, but I think you know people that are very keen at using technologies wearing their [brand name] watches, their [band name], their [brand] watches, monitoring what's happening, noticing the changes when they go into AF, they're the ones that…	Clinician 05
		deliverers are aware of the potential variation of user psychologies_but not happening at the moment			I'm sure that there's all types of people and psychologies out there, and there's some that will do better if you keep reminding them, and some will do worse if you keep reminding them and trying to find how you tailor it for the individual, it's going to be interesting and somewhat challenging.	Clinician 05
		Value of a face-to-face training was preferred, but not offered			Well, I think it (app training) would have been better if I could talk to them. So, talking on the phone like because I like to ask a lot of questions and I find it just so much easier.	Patient 02
C. Assessing Context	Collect information to identify and appraise barriers and facilitators to implementation and delivery of the innovation
D. Planning	Identify roles and responsibilities, outline specific steps and milestones, and define goals and measures for implementation success in advance
		No plan with specified goals/ targets with timelines exist			Yes. No, we do. I mean, do we have a plan? Yes, we have a plan. Do we have a concrete timeline for that? And the structure of how we're going to do that? I know probably that's still a work in progress, but absolutely.	Clinician 03
		No plan with specified goals/ targets with timelines exist			We [organisation] certainly have a sort of ambition and to do that [improve the app uptake and use by patients]. We [organisation] haven't got a concrete plan or framework, you know to scale this, which is what we want to do. I mean clearly that involves reflecting on.	Clinician 03
E. Tailoring Strategies	Choose and operationalize implementation strategies to address barriers, leverage facilitators, and fit context
		multiple startegies in place to capture eligible patients			That's why we've [clinician team] had to set up these other things [to make sure all eligible patients are captured]. So [name a secretary], looking through the actual ablation list, it's just to check to see if we've [clinical team] got them [patients]. But certainly, we [clinical team] go a bit rogue occasionally too. And you know, if a patient rings up and says “hello, I'm having AF” you know,…	Clinician 01
		no strategy to reduce the chance of missing eligible patients			No, certainly no [flags in the digital system to indicate eligible patients to the clinicians]. there’s no facility at the moment.	Clinician 02
		tailoring of strategies not happening due to staff unavailability			Yeah, absolutely [having face-to-face conversation with patients about the app would improve uptake]. And I think when I first started at QCG, that was something we were doing for patients post-stent. It didn't last a great deal of time, but I think it would be something quite useful. It just comes down to location and staff availability. And they want us gallivanting around. [name a specialist] …	Clinician 02
		first focusing on the motivated patients, then plan to utilise effectiveness data to later imporve uptake			if we can document and demonstrate and publish clear benefits and if we can do that, then there's more if you like armour to or ammunition to go to the others and say look, you know if you actually do this you it may not be. It's simple, it's easy. We want to keep it you know keep it very simple for patients but if you do this you can actually have better outcomes. So, I think trying to strategic…	Clinician 05
F. Engaging	Attract and encourage participation in implementation and/or the innovation. Use this construct to capture themes related to Engaging that are not included in the subconstructs below
1. Innovation Deliverers	Attract and encourage deliverers to serve on the implementation team and/or to deliver the innovation
2. Innovation Recipients	Attract and encourage recipients to serve on the implementation team and/or participate in the innovation
		Not much information is sshared with patients before they receive information			Now we do bring it [about the app] up in conversation, but a lot of times, it is just an automated sort of information thing that comes out at the end of their education materials, so sometimes we just see them sign up automatically and we actually haven't had that verbal conversation yet.	Clinician 02
		introduction of the app to patients affected by timing and new staff turnover			There's a lot of new secretarial staff and so sometimes, we're not getting them until we discover them afterwards [laughs]. So, it [introducing the app to the patient] depends [on when – before or after the procedure – the patient is referred to us].	Clinician 01
		lack of motivation without clinical team endorsement			I’m just really slacking, you know. I’m like, well you know, I haven’t done it [used the app] for ages but who cares? Whereas I think if they [clinical team] said it’s a part of your treatment and you really have to do it, then with that, that’s how we’re tracking you. It might be a little bit different. But I mean you can’t force people to do anything.	Patient 13
		Willingness hindered by unclear information about app requirement and usage			Well, I would have done the apps. Yeah, I didn't. You know, if it had just been the app, but they wanted me to wear a 24-hour monitoring. And it was just too difficult to get it all organised. …… Oh well, I don't know if it (24-hour heart monitoring) was for the app but they did ask me to wear it so no, but yeah. So yeah, I don't, I don't know really.So, I had to come to Brisbane to get it fitted…	Patient 03
		Benefits of the app was not clearly conveyed to the patient			Oh, I wasn’t aware of that [cardiac rehabilitation care plan in the app]. I might have found that useful. I’m not sure if I’d conform to a program about cardiac rehabilitation, but I certainly wasn’t aware of the fact that it was available through the app.	Patient 14
		Benefits of the app was not clearly conveyed to the patient			We have a blood pressure monitor at home and my wife take down blood pressure, not quite regularly but we watch it. But no, I wasn’t aware that [recording blood pressure] was available through the app. And nor do I recall the clinicians talking to me about those features.	Patient 14
		Benefits of the app was not clearly conveyed to the patient			They didn't really tell me much about it. They just said there's an app and it seemed to me it was just meant that I would have to fill in a lot of online forms. And I just thought I can't be bothered with all.	Patient 03
		clinicians did not effectively promote the app			Well, you know, I think the clinicians are just wonderful, I really do. And for Dr [specialist’s name], I’ve got the greatest respect. But it sounds to me as though they didn’t sell the app well enough to me. Had they explained some of the features and benefits a little more, I might have used it more, but I guess what happened with me was the first thing I started to do was put in all my medicin…	Patient 14
		The importance of CR/ exercise for recovery was not explained by clinicians after the procedure			No, not really. I didn't hear anything about that (cardiac rehabilitation). I can't recall.	Patient 03
		The importance of CR/ exercise for recovery was not explained by clinicians after the procedure			Well, just the general things and all that sort of stuff. General stuff because and I think they are nurses, they're not doctors. So, I understand. They can't say too much. So, I do understand that and like I couldn't speak highly enough of them. They're just being wonderful to me. I think it is hard from their end as well because they don't want to give you misinformation.	Patient 02
		The importance of CR/ exercise for recovery was not explained by clinicians after the procedure			Not that I can recall, no [clinicians did not discuss about the importance of cardiac rehabilitation with me].	Patient 06
		Benefits of the app was not explained to the patient			I don't know if they explained what it would be offering, like if it was more detailed information and said this is what.	Patient 05
		The importance of CR/ exercise for recovery was not explained by clinicians after the procedure			No, not particularly, no. I can't recall [clinicians mentioning anything about the 12-week rehabilitation program in the ap]. Maybe there was something in passing, but I don't really remember.	Patient 08
		Benefits of the app was explained to the patient			yeah, yeah. The girls did [told about the 12-week CR program in the app].	Patient 18
		Benefits of the app was explained to the patient			Yes, they did. In the follow up (visit/call), the one post operative. They discussed with me the benefits of the app.	Patient 04
		Clinician’s reassurance encouraged to read the instructions			I didn't actually read all the information before because I was so stressed out, I thought if I read it I'm going to be more stressed out, so I thought I'll just leave it and understand the basics. And then [name of the nurse] reassured that it wasn't going to freak me out if I read it, which I did and she was 100% correct, which I'm glad I did. So that's how that all worked.	Patient 02
		CR importance explained by clinicians			Yes they [clinical team] did explain [the benefits of exercise] before and after the procedure. Sort of why I should be doing the exercise and moving, yes.	Patient 13
		information about the app was delivered in more than one way.			Yes [the nurses discussed about app features], the exercise stuff and all. I think it was in the email too.	Patient 13
		Influence of the recommendation by the medical specialist on app usage			Because this specific one is recommended by the cardiologist, so that carries a bit of weight.	Patient 04
		clinician's endorsement and information provided by nurses			Yeah, good specialist discussed it when I had my appointment and said his nurses were going to be sending me the information sheets about the app.	Patient 15
		Influence of the recommendation by the medical specialist on app usage			You can put a lot of this functionality into on your Apple phone. So it does mindful as it monitors and engages with your wrist watch. They're monitors your exercise regime. And so that's already integrated, but I'll still go through this process because it's recommended by the cardiologist.	Patient 04
		Benefits of the app were explained to the patient			Nurses told me what it was all about and that sort of thing. And they look at it and they can get on and maybe help me if they see something that's untoward or something.	Patient 17
		lack of awareness about app features due to prioritizing other health issues			OK, I didn't realise that [the app had a cardiac rehabilitation care plan], no. Well, they probably told me, but as I said, I put it on the back burner for a while because I had a few other issues.	Patient 17
		Patient was not aware of the health educational materials in the app			Oh, I did not realise that [the app had educational videos in it].	Patient 12
		Concerns about the remote process feasibility for older adults			knowing that the age group of people affected, it is on the higher meaning range, I would imagine in that situation, face to face would probably be better for some of the older people.	patient 06
		information about the app functionality was not clealry conveyed to the patient			But I didn't realise it [app] was doing that [sending reminders for exercises]. Then I had to go and find [what it was about].	patient 08
		information about the app functionality was not clealry conveyed to the patient			[earlier] I made my own little spreadsheet recording my blood pressure and heart rate and then I realised when I started playing around with this, it’s all in there. So, I just wasn't using it properly, but now I. Well, there's probably a lot of things I'm not using it for, but now I'm using that part [recording blood pressure] of it [app]. It's quite good.	patient 07
		Specialist did not mention about the app			No [my cardiologist did not discuss anything about the app with me], nothing.	patient 07
		information about the app functionality was not clealry conveyed to the patient			No, not particularly, no. I can't recall [clinicians mentioning anything about a cardiac rehabilitation care plan in the app]. Maybe there was something in passing, but I don't really remember.	patient 08
		Benefits of the app was not clearly conveyed to the patient			I do monitor my pulse rate and blood pressure and everything on [trade name] machine. And do keep a record of it. I show it to Dr [general cardiologist’s name] when I go to see him and that’s when he sort of saw the readings and that’s when he sort of got me through to Dr [Cardiac electrophysiologist’s name]. So, it’s [keeping records of pulse rate and blood pressure] been very helpful. But I did…	Patient 12
		Benefits of the app was not clearly conveyed to the patient			No, I was not told about the exercise program in the app.	Patient 12
		Doctors talking about the app may help people to adopt it			No. So you know, and I wasn't sure what the benefits would really be, and if it was worth doing so.	Patient 03
		The app was not properly introduced to the patient			So, I had to come to Brisbane to get it fitted and you know it was. If it had been all here up in where I live, I would have probably done it but it was just travelling backwards and forwards to Brisbane. You know it's a 2-hour drive.	Patient 03
		The app was not properly introduced to the patient and demotivated			[Nurse’s name] mentioned it to me. Said “oh, by the way, you can download the app and you know, enter all your information on it”. So, I did not know much about it, but I downloaded. And since then, I’ve deleted it. I didn’t want to use it.	Patient 14
		Specialist did not talk about the app			Yes, if a doctor explained the benefit to me would be the first step, rather than just saying there's an app, you know it's more or less explaining the benefit of it, and how that will help you and how you can maintain it and if you're having trouble with one part of the app there was someone to ask, but again, it's putting stress on them which I really don't want to be doing.	Patient 02
		lack of communication about the app during follow-up call			Well, actually they do ring you 6 days after yes. And just to see how you're going. But there was no mention of the app or whatever at that stage.	Patient 02
		Prefer to receive more details about the app to patients			rather than just saying there's an app, you know it's more or less explaining the benefit of it, and how that will help you and how you can maintain it and if you're having trouble with one part of the app there was someone to ask, but again, it's putting stress on them which I really don't want to be doing.	Patient 02
		Benefits of the app was not clearly conveyed to the patient			I don't know what the rehabilitation is. Yes, exercise is good for general lifestyle and yes, it's good for general health factors. Yeah, but that's not exercise for dealing with the atrial fibrillation.	Patient 09
		Benefits of the app was not clearly conveyed to the patient			I can't imagine any app that would help me to manage my atrial fibrillation. It's a medical condition that an app is not going to stop.	Patient 09
		more likely to engage with the app if recommended by the doctor rather than from other sources			I think that if the doctor has said this is what we have and we think this would be really just for you, I think they're more likely to engage. If the doctor says it's a great idea. Otherwise, it's like us cold calling and trying to sell them something that they don’t necessarily want or need	Clinician 01
		Specialist did not talk about the app			Not a great deal. He [cardiac specialist] hasn't done that [talk about the app], no.	Patient 12
		Benefits of the app was explained to the patient which motivated them to use the app			The nurses, from [cardiologist’s name]’s office rang me and said they'd like me to participate in this because it has things that will give you a good overall sounding and grounding of what AF is. How it affects what brings it on what you need to do and that type of thing. So yes, I downloaded the app and started following it.	Patient 10
		engagement of clinicinas motivated to use the app.			He [cardiologist] did mention it to me then, but the nurses followed up so…	Patient 10
		motivating patients to use the app is challenging despite its benefits			Because that's what you're saying, you know, it's free, it helps you, it gives you a bit of support. It gives you education, it helps you, you know, get motivated to [use the app]. But you know, motivating people is very difficult (clinician 01)	clinician 01
		doctors talking about the app can imrpove app uptake, which is not often hapenning.			So, he [one specialist] is very good at spreading the word but. And giving them [patients] the information because they [patients] had all the details to download the app and register. If the doctors are peddling it, they [patients] are much more open to the to the idea.	clinician 01
		engaging patients through frequent contact			For the uptake, I would be thinking you would need to be contacting them [patients] every week.	clinician 01
		Patients are not encouraged significantly to interact with the app			I think in the early days we did call more people and have that sort of verbal discussion. Some said, "yeah, yeah, that sounds good. Send through the info, I'll look at it". From there, some would sign up. But others just say, “oh no, I don't think so. I don't want anything to do with that”. And you sort of don't pursue it then, They've been offered the opportunity. Let it go. If they don't sign …	Clinician 02
		Poor engagement with patients lead to poor app usage			Because we didn't, we don't have the manpower to call every week. he goes “If it's something where someone's calling me every week and we're going through all the data together, he said I'd see the value” he goes “But because I'm not really hearing much”, he's like, “I don't really see why I put all this effort and then not really get anything back”.	clinician 02
		Doctors recommendation improve app uptake			We do find that if the doctor recommends it, they almost always take it up.	clinician 02
		Poor app data usage by clinicians lead to poor app usage			No, it doesn't initiate any alerts to us if something's happened with someone. And I think, one of our questions at our phone calls is to like we need to remind people that we only review the data before each phone call. And so that's ideally where I agree with that other patients’ criticism where there would be a lot more value to it if we are checking more frequently every week.	clinician 02
		frequent contact to improve patient engagement not hapenning at the moment			The way I see it working better than an autopilot app is that you've got a nurse keeping the patient motivated. So, it's not about the app so much as the fact that there's somebody on the other end of the app who's going to pester you to keep up with it. It is another way that they'll stay invested in in the app they want you to know that you're looking at their stuff.	clinician 05
		Awareness on how to engage with the patient			I think that we have to be aware of the psychology of the patients because you know a lot of people know that they're overweight or fat and they don't like being told that. So you gotta, you know, I guess canvas it in a way, you know that we we're not fat shaming them, yeah. But they're encouraging good lifestyle modifications to help. I think that there's like all apps, there's app fatigue. I mi…	clinician 05
		continous engagement with patients			they [clinic team] rang me two or three times during the course of the three months because they were checking these logs and to make sure everything was going OK.	Patient 10
G. Doing	Implement in small steps, tests, or cycles of change to trial and cumulatively optimize delivery of the innovation
H. Reflecting & Evaluating	Collect and discuss quantitative and qualitative information about the success of implementation and/or the innovation
1. Implementation	Collect and discuss quantitative and qualitative information about the success of implementation
		lack of engagement and discussions about the app implementation			I probably haven't been quite engaged enough yet in looking to see what results we've had out of that and what patient experience has been like and what the barriers from a nursing perspective have been. So, I think looking at some of that from my perspective will help me to understand how we can better use it	clinician 03
		meetings not taking place as expected due to time constraints			We've been actually, we've been trying to sit down with [app developers]. There's a meeting that's been trying to be planned for several… well for at least a month now. It doesn't work during the day cause everyone's missing, Somebody's in the lab and somebody's in clinic and so. That's [the meeting] where I'd get that information. And yes, time we're time poor to the point where it's really hard…	clinician 04
		need for improved process to share information			We don't actually get told who's signed up either. We're not getting… we need to improve a process there. So, that I know which of my patients have agreed to the app	clinician 04
2. Innovation	Collect and discuss quantitative and qualitative information about the success of the innovation
		feedback about the app use is not obtained from patients by doctors			Not a lot [no mechanim to obtain feedback from patients regarding the app], because I mean, it's relatively early days and a lot of I mean a lot of the conversations have been going on with our nurses.	clinician 05
		workflow barriers to obtain feedback from patients regarding the app			I get a lot of referrals from outside of Brisbane, so they they're sent down by their cardiologist. From Cairns from Macau etc. And so.. I meet them. I do the procedures and then I send them back and even if we recruit them for the app, they're still going back to their referring cardiologist. So, I haven't had a lot of insight yet from patients experience with the App.	clinician 05
I. Adapting	Modify the innovation and/or the Inner Setting for optimal fit and integration into work processes
		Implementation was adapted to suit the workforce availability.			About how it [introducing the app and follow-up with patients] was going to work, but with us as opposed to how you know, cause it is designed around cardiac rehab, you know, weekly calls. But we [nurses] knew that that wasn't going to work for us because we don't have the manpower, so it was it was absolutely.. Umm… with [name of the other nurse], [name] from Cardihab, I think at that [designing…	clinician 01
